# Supplementary material for: Stochastic processes constrain the within and between host evolution of influenza virus
Source: eLife. 2018 May 3;7:e35962. doi: 10.7554/eLife.35962 (PMC5933925; doi:10.7554/eLife.35962)
Supplement: Figure 3—source data 2. [file elife-35962-fig3-data2.csv]

<?xml version="1.0" encoding="UTF-8"?>
<Error><Code>NoSuchKey</Code><Message>The specified key does not exist.</Message><Key>elife2/_upload/7178132.csv</Key><RequestId>ACB732E849E866B3</RequestId><HostId>qtqBuy1zD/yFgMJQk2BO+/v7degttOGcU15l5E5dYmRezGIUzpr+FQwHYQT+YAQckmZ6HfxKWB4=</HostId></Error>
